# Supplementary material for: Water without windows: Evaluating the performance of open cell transmission electron microscopy under saturated water vapor conditions, and assessing its potential for microscopy of hydrated biological specimens
Source: PLoS One. 2017 Nov 3;12(11):e0186899. doi: 10.1371/journal.pone.0186899 (PMC5669482; doi:10.1371/journal.pone.0186899)
Supplement: S1 Dataset — This could be used for MLLS fitting of water vapor content in gas mixtures. These were acquired in STEM mode, with exact settings included in S2 Appendix. (ZIP) [file pone.0186899.s005.zip]

Archive with 9 entries (8 files):
- EELS_spectra/
- EELS_spectra/HL_Frame150_Integrate5_823Pa.dm4
- EELS_spectra/HL_Frame350_Integrate5_647Pa.dm4
- EELS_spectra/HL_Frame490_Integrate5_0Pa.dm4
- EELS_spectra/HL_Frame50_Integrate5_1425Pa.dm4
- EELS_spectra/LL_Frame150_Integrate5_823Pa.dm4
- EELS_spectra/LL_Frame350_Integrate5_647Pa.dm4
- EELS_spectra/LL_Frame490_Integrate5_0Pa.dm4
- EELS_spectra/LL_Frame50_Integrate5_1425Pa.dm4
