# Supplementary material for: Water without windows: Evaluating the performance of open cell transmission electron microscopy under saturated water vapor conditions, and assessing its potential for microscopy of hydrated biological specimens
Source: PLoS One. 2017 Nov 3;12(11):e0186899. doi: 10.1371/journal.pone.0186899 (PMC5669482; doi:10.1371/journal.pone.0186899)
Supplement: S2 Dataset — Micrographs showing the locations of the extracted profiles, as well as the individual profiles themselves, are included. (ZIP) [file pone.0186899.s006.zip]

Archive with 11 entries (8 files):
- S14_Figure_Line_Profiles/
- S14_Figure_Line_Profiles/Gas/
- S14_Figure_Line_Profiles/Gas/43kx_8eA2_3umUFa_Profile1.dm4
- S14_Figure_Line_Profiles/Gas/43kx_8eA2_3umUFa_Profile2.dm4
- S14_Figure_Line_Profiles/Gas/43kx_8eA2_3umUFa_Profile3.dm4
- S14_Figure_Line_Profiles/Gas/43kx_8eA2_3umUFa_ProfileLocations.dm4
- S14_Figure_Line_Profiles/HiVac/
- S14_Figure_Line_Profiles/HiVac/43kx_10eA2_UF1_Profile1.dm4
- S14_Figure_Line_Profiles/HiVac/43kx_10eA2_UF1_Profile2.dm4
- S14_Figure_Line_Profiles/HiVac/43kx_10eA2_UF1_Profile3.dm4
- S14_Figure_Line_Profiles/HiVac/43kx_10eA2_UF1_ProfileLocations.dm4
